# Supplementary material for: Lymph node-targeted, mKRAS-specific amphiphile vaccine in pancreatic and colorectal cancer: phase 1 AMPLIFY-201 trial final results
Source: Nat Med. 2025 Aug 11;31(11):3648–53. doi: 10.1038/s41591-025-03876-4 (PMC12618236; doi:10.1038/s41591-025-03876-4)
Supplement: Supplementary file 4 — Statistical source data. [file 41591_2025_3876_MOESM4_ESM.xlsx]

## Sheet: Figure 1a
Patient ID	OS (months)	OS Censor (1=event)
3	4.00821	1
2	28.9446	1
17	19.9754	1
18	23.4908	0
6	19.5483	0
15	21.2567	0
8	19.3511	0
22	19.5483	0
14	19.384	0
1	19.4168	0
23	14.7515	1
25	16.1971	0
16	34.7926	0
20	22.3409	0
19	23.2279	0
5	19.7454	0
24	16.9856	0
7	13.7002	1
12	5.32238	1
4	11.8604	1
10	15.6386	1
11	17.5113	1
21	17.4456	0
13	16.3285	1
9	15.3101	1

## Sheet: Figure 1b
Patient ID	RFS (months)	RFS Censor (1=event)
3	4.00821	1
2	2.06982	1
17	0.952772	1
18	6.11088	0
6	3.8768	0
15	6.63655	0
8	2.66119	0
22	19.4497	0
14	2.95688	0
1	2.92402	0
23	2.82546	0
25	2.89117	0
16	9.72485	0
20	22.308	0
19	9.13347	0
5	19.7125	0
24	16.9856	0
7	3.02259	1
12	3.90965	1
4	1.1499	0
10	2.59548	1
11	5.78234	1
21	17.4127	0
13	16.3285	1
9	15.3101	1

## Sheet: Figure 1c
≥Threshold best overall biomarker response (%)	Biomarker response call		<Threshold best overall biomarker response (%)	Biomarker response call
-2	reduction		280.36	Non-responder
-100	clearance		-28	reduction
-100	clearance		90.48	Non-responder
-11	reduction		-9.43	reduction
-100	clearance		-15.3846	reduction
-100	clearance		21.62	Non-responder
-76	reduction		-2	reduction
-43	reduction		-44.44	reduction
-23.0769	reduction
-42	reduction
-100	clearance
-31.4275	reduction
-100	clearance
-35.4839	reduction
-17	reduction
-11	reduction
-47	reduction

## Sheet: Figure 1d
	No Pregression or Death
	Did not receive subsequent therapy	Received subsequent therapy
> T cell Threshold	5	6
< T cell Threshold	0	0
	Progression or death
	Did not receive subsequent therapy	Received subsequent therapy
> T cell Threshold	-1	-5
< T cell Threshold	-2	-6

## Sheet: Figure 1e
Patient ID	OS (months)	OS Censor (1=event)	T cell max Fold change	TCFC 9.17 Flag (1=TCFC>9.17)
3	4.00821	1	1.28	2
2	28.9446	1	2.1	2
17	19.9754	1	1.28	2
18	23.4908	0	348.06	1
6	19.5483	0	422.78	1
15	21.2567	0	34.9	1
8	19.3511	0	63.3	1
22	19.5483	0	113.3	1
14	19.384	0	9.17	1
1	19.4168	0	4.34	2
23	14.7515	1	10.15	1
25	16.1971	0	9.7	1
16	34.7926	0	58.33	1
20	22.3409	0	13.38	1
19	23.2279	0	35.59	1
5	19.7454	0	12.75	1
24	16.9856	0	14.03	1
7	13.7002	1	2.19	2
12	5.32238	1	16.58	1
4	11.8604	1	1.28	2
10	15.6386	1	3.66	2
11	17.5113	1	20.67	1
21	17.4456	0	16.41	1
13	16.3285	1	0.72	2
9	15.3101	1	18.3	1

## Sheet: Figure 1f
Patient ID	RFS (months)	RFS Censor (1=event)	T cell max Fold change	TCFC 9.17 Flag (1=TCFC>9.17)
3	4.00821	1	1.28	2
2	2.06982	1	2.1	2
17	0.952772	1	1.28	2
18	6.11088	0	348.06	1
6	3.8768	0	422.78	1
15	6.63655	0	34.9	1
8	2.66119	0	63.3	1
22	19.4497	0	113.3	1
14	2.95688	0	9.17	1
1	2.92402	0	4.34	2
23	2.82546	0	10.15	1
25	2.89117	0	9.7	1
16	9.72485	0	58.33	1
20	22.308	0	13.38	1
19	9.13347	0	35.59	1
5	19.7125	0	12.75	1
24	16.9856	0	14.03	1
7	3.02259	1	2.19	2
12	3.90965	1	16.58	1
4	1.1499	0	1.28	2
10	2.59548	1	3.66	2
11	5.78234	1	20.67	1
21	17.4127	0	16.41	1
13	16.3285	1	0.72	2
9	15.3101	1	18.3	1
