# Supplementary material for: Lymph node-targeted, mKRAS-specific amphiphile vaccine in pancreatic and colorectal cancer: phase 1 AMPLIFY-201 trial final results
Source: Nat Med. 2025 Aug 11;31(11):3648–53. doi: 10.1038/s41591-025-03876-4 (PMC12618236; doi:10.1038/s41591-025-03876-4)
Supplement: Supplementary file 5 — Statistical source data. [file 41591_2025_3876_MOESM5_ESM.xlsx]

## Sheet: Figure 2a
Patient ID	Amph-CpG Dose Level	Baseline FC	Max response FC
2	0.1 mg	1	2.1
16	0.1 mg	1	58.33
7	0.5 mg	1	2.19
10	2.5 mg	1	3.66
20	2.5 mg	1	13.38
18	0.5 mg	1	348.06
9	0.5 mg	1	18.3
19	0.5 mg	1	35.59
11	5.0 mg	1	20.67
12	5.0 mg	1	16.58
15	5.0 mg	1	34.9
8	10.0 mg	1	63.3
22	10.0 mg	1	113.3
14	10.0 mg	1	9.17
5	2.5 mg	1	12.75
6	2.5 mg	1	422.78
1	5.0 mg	1	4.34
23	10.0 mg	1	10.15
21	5.0 mg	1	16.41
24	10.0 mg	1	14.03
25	10.0 mg	1	9.7

## Sheet: Figure 2b
Patient ID	Amph-CpG Dose Level	Baseline IFNg or GrB SFC/1 x 10^6	Max IFNg or GrB SFC/1 x 10^6
1	5.0 mg	46.7	202.5
5	2.5 mg	6.7	85
6	2.5 mg	1	422.7
8	10.0 mg	2.5	158.3
9	0.5 mg	5.6	101.7
10	2.5 mg	16.9	62.8
11	5.0 mg	5	103.4
12	5.0 mg	39.9	241.7
14	10.0 mg	6.7	61.1
15	5.0 mg	6.1	213.3
16	0.1 mg	3.3	194.4
18	0.5 mg	0.6	193.4
19	0.5 mg	123.3	4350
20	2.5 mg	4.4	59.4
21	5.0 mg	9.4	155
22	10.0 mg	1	113.3
23	10.0 mg	105	1088.4
24	10.0 mg	8.3	86.6
25	10.0 mg	18.3	177.8

## Sheet: Figure 2c
Patient ID	Amph-CpG Dose Level	Baseline % Cytokine+ among CD8 or CD4 T cells	Max % Cytokine+ among CD8 or CD4 T cells
1	5.0 mg	0.077	0.178
2	0.1 mg	0.188	0.395
5	2.5 mg	0.093	0.376
7	0.5 mg	0.048	0.105
9	0.5 mg	0.247	0.863
11	5.0 mg	0.165	1.29
12	5.0 mg	0.189	3.15
14	10.0 mg	0.466	3.871
15	5.0 mg	0.213	0.66
18	0.5 mg	0.337	1.55
19	0.5 mg	0.19	0.981
20	2.5 mg	0.279	1.73
21	5.0 mg	1.318	4.35
22	10.0 mg	0.165	0.404
23	10.0 mg	1.157	10.872
24	10.0 mg	0.494	6.93
25	10.0 mg	0.274	1.59

## Sheet: Figure 2d
	% of patients
1 antigen	9.5
2-4 antigens	19
5-6 antigens	14.3
7 antigens	57.1

## Sheet: Figure 2e
	% of patients
CD8 T cells	5.9
CD4 T cells	23.5
CD4 and CD8 T cells	70.6

## Sheet: Figure 2f
Both CD4+CD8 best overall biomarker response (%)	Biomarker response call		CD4, CD8 or none best overall biomarker response (%)	Biomarker response call
-100	clearance		-100	clearance
-100	clearance		-35.4839	reduction
-76	reduction		280	non-responder
-43	reduction		-9	reduction
-23.0769	reduction		90	non-responder
-42	reduction		-2	reduction
-100	clearance		-11	reduction
-31.4275	reduction		-28	reduction
-100	clearance		22	non-responder
-17	reduction		-2	reduction
-11	reduction
-47	reduction

## Sheet: Figure 2g
	Patient ID
Weeks post-vaccination	16	18	20	11	15	5	22	24
0	105	116.7	128.3	413.3	328.9	671.1	6.7	61.7
2		213.9		101.7		720	165.6	11.11
5	301.7	262.8	177.8	321.1	276.7	203.3	288.9	141.7
9	66.1	309.4	56.7	1388.9	572.8	1821.1		166.7
17		298.3	298.3	701.7	191.1	795.6	188.3	60
22		150	513.6		209.4	1112.2	277.2	55
25	1632.8	339.4		650	161.7	913.3	155	127.5
	IFNg or GrB SFC/1 x 10^6

## Sheet: Figure 2h
Patient ID	Baseline Naïve	Post-boost Naïve	Baseline CM	Post-boost CM	Baseline EM	Post-boost EM	Baseline TEMRA	Post-boost TEMRA
18	5.91	64.3	3.58	12.7	6.69	0.41	83.8	22.6
20	14.9	62.9	6.8	15.9	11.6	1.34	66.6	19.9
15	41.6	60.3	24.1	23.4	1.58	7.8	32.7	8.51
5	61.3	44.8	26.1	49.4	4.65	3.94	7.95	1.89
22	44.6	67	12.1	20.7	1.58	0.59	41.7	11.7
24	29.6	67.3	41.7	29.8	7.82	0.34	20.8	2.58
	% CD4+ T cells

## Sheet: Figure 2i
Patient ID	Cohort	# personalized tumor antigens (Immunogenic)	# personalized tumor antigens (Non-immunogenic)
2	1	3	4
19	2	0	10
6	3	0	8
15	4	2	6
1	4	0	10
11	4	6	0
21	4	1	9
14	5	1	5
24	5	1	9
