# Supplementary material for: Lymph node-targeted, mKRAS-specific amphiphile vaccine in pancreatic and colorectal cancer: phase 1 AMPLIFY-201 trial final results
Source: Nat Med. 2025 Aug 11;31(11):3648–53. doi: 10.1038/s41591-025-03876-4 (PMC12618236; doi:10.1038/s41591-025-03876-4)
Supplement: Supplementary file 6 — Statistical source data. [file 41591_2025_3876_MOESM6_ESM.xlsx]

## Sheet: Ext Figure 2a
Patient ID	OS (months)	OS Censor (1=event)	Tumor Type
3	4.00821	1	PDAC
2	28.9446	1	PDAC
17	19.9754	1	PDAC
18	23.4908	0	PDAC
6	19.5483	0	PDAC
15	21.2567	0	PDAC
8	19.3511	0	PDAC
22	19.5483	0	PDAC
14	19.384	0	PDAC
1	19.4168	0	PDAC
23	14.7515	1	PDAC
25	16.1971	0	PDAC
20	22.3409	0	PDAC
5	19.7454	0	PDAC
24	16.9856	0	PDAC
12	5.32238	1	PDAC
4	11.8604	1	PDAC
10	15.6386	1	PDAC
11	17.5113	1	PDAC
9	15.3101	1	PDAC

## Sheet: Ext Figure 2b
Patient ID	RFS (months)	RFS Censor (1=event)	Tumor Type
3	4.00821	1	PDAC
2	2.06982	1	PDAC
17	0.952772	1	PDAC
18	6.11088	0	PDAC
6	3.8768	0	PDAC
15	6.63655	0	PDAC
8	2.66119	0	PDAC
22	19.4497	0	PDAC
14	2.95688	0	PDAC
1	2.92402	0	PDAC
23	2.82546	0	PDAC
25	2.89117	0	PDAC
20	22.308	0	PDAC
5	19.7125	0	PDAC
24	16.9856	0	PDAC
12	3.90965	1	PDAC
4	1.1499	0	PDAC
10	2.59548	1	PDAC
11	5.78234	1	PDAC
9	15.3101	1	PDAC
