# Supplementary material for: Lymph node-targeted, mKRAS-specific amphiphile vaccine in pancreatic and colorectal cancer: phase 1 AMPLIFY-201 trial final results
Source: Nat Med. 2025 Aug 11;31(11):3648–53. doi: 10.1038/s41591-025-03876-4 (PMC12618236; doi:10.1038/s41591-025-03876-4)
Supplement: Supplementary file 7 — Statistical source data. [file 41591_2025_3876_MOESM7_ESM.xlsx]

## Sheet: Ext Fig 3
Threshold	Youden Index
1.26004	-0.0454545
0.696746	0
6.62306	0
63.6449	0.181818
2.08486	0.19697
58.6456	0.227273
35.7719	0.272727
35.0778	0.318182
20.7641	0.363636
18.3802	0.409091
4.33804	0.439394
16.65	0.454545
3.65404	0.484848
16.479	0.5
2.17539	0.530303
14.085	0.545455
13.4312	0.590909
12.7975	0.636364
10.1822	0.681818
9.72957	0.727273
9.19645	0.772727
