# Supplementary material for: Lymph node-targeted, mKRAS-specific amphiphile vaccine in pancreatic and colorectal cancer: phase 1 AMPLIFY-201 trial final results
Source: Nat Med. 2025 Aug 11;31(11):3648–53. doi: 10.1038/s41591-025-03876-4 (PMC12618236; doi:10.1038/s41591-025-03876-4)
Supplement: Supplementary file 8 — Statistical source data. [file 41591_2025_3876_MOESM8_ESM.xlsx]

## Sheet: Ext. Figure 4a
Patient ID	OS (months)	OS Censor (1=event)	T cell max Fold change	TCFC 12.75 Flag (1=TCFC>12.75)
3	4.00821	1	1.28	2
2	28.9446	1	2.1	2
17	19.9754	1	1.28	2
18	23.4908	0	348.06	1
6	19.5483	0	422.78	1
15	21.2567	0	34.9	1
8	19.3511	0	63.3	1
22	19.5483	0	113.3	1
14	19.384	0	9.17	2
1	19.4168	0	4.34	2
23	14.7515	1	10.15	2
25	16.1971	0	9.7	2
16	34.7926	0	58.33	1
20	22.3409	0	13.38	1
19	23.2279	0	35.59	1
5	19.7454	0	12.75	1
24	16.9856	0	14.03	2
7	13.7002	1	2.19	2
12	5.32238	1	16.58	1
4	11.8604	1	1.28	2
10	15.6386	1	3.66	2
11	17.5113	1	20.67	1
21	17.4456	0	16.41	1
13	16.3285	1	0.72	2
9	15.3101	1	18.3	1

## Sheet: Ext. Figure 4b
Patient ID	RFS (months)	RFS Censor (1=event)	T cell max Fold change	TCFC 12.75 Flag (1=TCFC>12.75)
3	4.00821	1	1.28	2
2	2.06982	1	2.1	2
17	0.952772	1	1.28	2
18	6.11088	0	348.06	1
6	3.8768	0	422.78	1
15	6.63655	0	34.9	1
8	2.66119	0	63.3	1
22	19.4497	0	113.3	1
14	2.95688	0	9.17	2
1	2.92402	0	4.34	2
23	2.82546	0	10.15	2
25	2.89117	0	9.7	2
16	9.72485	0	58.33	1
20	22.308	0	13.38	1
19	9.13347	0	35.59	1
5	19.7125	0	12.75	1
24	16.9856	0	14.03	2
7	3.02259	1	2.19	2
12	3.90965	1	16.58	1
4	1.1499	0	1.28	2
10	2.59548	1	3.66	2
11	5.78234	1	20.67	1
21	17.4127	0	16.41	1
13	16.3285	1	0.72	2
9	15.3101	1	18.3	1
