# Supplementary material for: Lymph node-targeted, mKRAS-specific amphiphile vaccine in pancreatic and colorectal cancer: phase 1 AMPLIFY-201 trial final results
Source: Nat Med. 2025 Aug 11;31(11):3648–53. doi: 10.1038/s41591-025-03876-4 (PMC12618236; doi:10.1038/s41591-025-03876-4)
Supplement: Supplementary file 9 — Statistical source data. [file 41591_2025_3876_MOESM9_ESM.xlsx]

## Sheet: Ext. Fig 5a
Patient ID	Amph-CpG Dose Level	Baseline FC	Max response FC
2	0.1 mg	1	7.13
18	0.5 mg	1	1.47
19	0.5 mg	1	0.84
9	0.5 mg	1	7.35
6	2.5 mg	1	11.71
20	2.5 mg	1	24.21
5	2.5 mg	1	824.68
10	2.5 mg	1	5.71
15	5.0 mg	1	2.23
1	5.0 mg	1	0.84
12	5.0 mg	1	3.04
11	5.0 mg	1	21.22
21	5.0 mg	1	0.16
8	10.0 mg	1	6.47
22	10.0 mg	1	2182.93
14	10.0 mg	1	4.68
23	10.0 mg	1	13.6
25	10.0 mg	1	0.86
24	10.0 mg	1	1.25

## Sheet: Ext. Fig 5b
	% of patients
Cytotoxic CD4+ T cells	68
Non-cytotoxic CD4+ T cells	32
