# Supplementary material for: Lymph node-targeted, mKRAS-specific amphiphile vaccine in pancreatic and colorectal cancer: phase 1 AMPLIFY-201 trial final results
Source: Nat Med. 2025 Aug 11;31(11):3648–53. doi: 10.1038/s41591-025-03876-4 (PMC12618236; doi:10.1038/s41591-025-03876-4)
Supplement: Supplementary file 10 — Statistical source data. [file 41591_2025_3876_MOESM10_ESM.xlsx]

## Sheet: Ext. Fig 6a
Patient ID	Amph-CpG Dose Level	Baseline FC	Max response FC
2	0.1 mg	1	4.96
18	0.5 mg	1	1.36
19	0.5 mg	1	22.07
9	0.5 mg	1	102.63
6	2.5 mg	1	3.27
20	2.5 mg	1	45.17
5	2.5 mg	1	406.9
10	2.5 mg	1	12.58
15	5.0 mg	1	4.4
1	5.0 mg	1	3.94
12	5.0 mg	1	5.63
11	5.0 mg	1	7.1
21	5.0 mg	1	2.73
8	10.0 mg	1	12.27
22	10.0 mg	1	357.69
14	10.0 mg	1	1.93
23	10.0 mg	1	10.6
25	10.0 mg	1	1.56
24	10.0 mg	1	10.17

## Sheet: Ext. Fig 6b
	% of patients
Cytotoxic CD8+ T cells	84
Non-cytotoxic CD8+ T cells	16
