# Supplementary material for: Lymph node-targeted, mKRAS-specific amphiphile vaccine in pancreatic and colorectal cancer: phase 1 AMPLIFY-201 trial final results
Source: Nat Med. 2025 Aug 11;31(11):3648–53. doi: 10.1038/s41591-025-03876-4 (PMC12618236; doi:10.1038/s41591-025-03876-4)
Supplement: Supplementary file 11 — Statistical source data. [file 41591_2025_3876_MOESM11_ESM.xlsx]

## Sheet: Sheet1
Patient ID	T cell max Fold change	TCFC 9.17 Flag (1=TCFC>9.17)	Baseline CA19-9 (U/mL)	Baseline CEA (ng/mL)	Baseline ctDNA (MTM/ml)	Tumor Type	Tumor Stage	Tumor mKRAS	Prior Chemotherapy	Prior Chemotherapy Timing	Prior Radiation
3	1.28	2	88.3	2.6	1.25	PDAC	Stage III	G12D	mFOLFIRINOX	neoadjuvant	N
2	2.1	2	no data	no data	0.63	PDAC	Stage II B	G12D	mFOLFIRINOX	neoadjuvant	Y
17	1.28	2	76	3.6	1.12	PDAC	Stage II B	G12D	mFOLFIRINOX	perioperative	N
18	348.06	1	19	221.7	13.26	PDAC	Stage II B	G12D	mFOLFIRINOX	perioperative	N
6	422.78	1	179	5.3	0.45	PDAC	Stage III	G12D	mFOLFIRINOX	perioperative	N
15	34.9	1	236	3.4	0	PDAC	Stage III	G12R	mFOLFIRINOX	adjuvant	Y
8	63.3	1	995	11.7	0.38	PDAC	Stage II B	G12R	mFOLFIRINOX	adjuvant	N
22	113.3	1	54	2.4	0.06	PDAC	Stage II	G12D	mFOLFIRINOX	adjuvant	N
14	9.17	1	55	2.4	0.17	PDAC	Stage II B	G12R	mFOLFIRINOX	adjuvant	Y
1	4.34	2	137	5.6	0	PDAC	Stage IV	G12D	other	adjuvant	N
23	10.15	1	43	3	0	PDAC	Stage II B	G12D	mFOLFIRINOX	adjuvant	N
25	9.7	1	28	3.3	0.09	PDAC	Stage II B	G12R	mFOLFIRINOX	adjuvant	N
16	58.33	1	33.1	23.9	0.26	CRC	Stage IV C	G12D	other	perioperative	Y
20	13.38	1	24	1.8	7.7	PDAC	Stage I	G12R	mFOLFIRINOX	adjuvant	Y
19	35.59	1	no data	5.5	1.89	CRC	Stage III	G12D	other	adjuvant	N
5	12.75	1	9.3	no data	0	PDAC	Stage I B	G12D	mFOLFIRINOX/other	adjuvant	N
24	14.03	1	27.11	no data	0	PDAC	Stage III	G12D	mFOLFIRINOX	adjuvant	N
7	2.19	2	no data	5.3	6.79	CRC	Stage IV	G12D	mFOLFIRINOX/other	adjuvant	Y
12	16.58	1	251	10.9	13.33	PDAC	Stage II B	G12D	other	neoadjuvant	Y
4	1.28	2	29.6	no data	0.56	PDAC	Stage II B	G12D	mFOLFIRINOX/other	perioperative	N
10	3.66	2	142.6	no data	3.46	PDAC	Stage II	G12D	other	adjuvant	N
11	20.67	1	9	5.6	0	PDAC	Stage II B	G12D	mFOLFIRINOX	adjuvant	N
21	16.41	1	no data	1.8	8.96	CRC	Stage IV	G12D	other	neoadjuvant	N
13	0.72	2	no data	2.7	4.82	CRC	Stage III C	G12D	other	neoadjuvant	N
9	18.3	1	51	1.3	0.1	PDAC	Stage III	G12D	mFOLFIRINOX/other	perioperative	N
